# Supplementary material for: Cognitive dedifferentiation in later life: longitudinal findings from the Lothian Birth Cohort 1936
Source: J Gerontol B Psychol Sci Soc Sci. 2025 Oct 4;81(1):gbaf189. doi: 10.1093/geronb/gbaf189 (PMC12779353; doi:10.1093/geronb/gbaf189)
Supplement: gbaf189_Supplementary_Data [file gbaf189_supplementary_data.zip]

Archive with 1 entries (1 files):
- JGPS suppl Moodie, Corley, Deary, & Cox.docx
